# Supplementary material for: Fecal Microbiota Transplantation for Chronic Pouchitis: A Systematic Review and Meta-Analysis
Source: Microorganisms. 2024 Nov 26;12(12):2430. doi: 10.3390/microorganisms12122430 (PMC11676736; doi:10.3390/microorganisms12122430)
Supplement: Supplementary file 1 [file microorganisms-12-02430-s001.zip]

Archive with 1 entries (1 files):
- microorganisms-3245445-supplementary.pdf
